# Supplementary material for: In vivo monitoring of intracellular Ca2+ dynamics in the pancreatic β-cells of zebrafish embryos
Source: Islets. 2018 Dec 6;10(6):221–38. doi: 10.1080/19382014.2018.1540234 (PMC6300091; doi:10.1080/19382014.2018.1540234)
Supplement: Supplemental Material [file kisl-10-06-1540234-s001.zip]

Archive with 6 entries (6 files):
- KISL_A_1540234_Figure s1-s7.docx
- KISL_A_1540234_Figure Video_1_Lorinczetal.avi
- KISL_A_1540234_Figure Video_2_Lorinczetal.avi
- KISL_A_1540234_Figure Video_3_Lorinczetal.mp4
- KISL_A_1540234_Figure Video_4_Lorinczetal.mp4
- Supplementary_Video_description_Lorinczetal.docx
